# Supplementary material for: Genome assembly and functional predation analysis of novel Bdellovibrio isolates from human gut microbiota
Source: Front Microbiol. 2026 Feb 2;17:1752098. doi: 10.3389/fmicb.2026.1752098 (PMC12907353; doi:10.3389/fmicb.2026.1752098)
Supplement: Supplementary file 2 [file Table_2.xlsx]

## Sheet: Supplementary Table 4
Assembly Accession	Assembly Name	Organism Name	Organism Infraspecific Names Breed	Organism Infraspecific Names Strain	Organism Infraspecific Names Cultivar	Organism Infraspecific Names Ecotype	Organism Infraspecific Names Isolate	Organism Infraspecific Names Sex	Annotation Name	Assembly Level	Assembly Release Date	WGS project accession	Assembly Stats Number of Scaffolds
GCA_000196175.1	ASM19617v1	Bdellovibrio bacteriovorus HD100		HD100					Annotation submitted by Max-Planck-Institute	Complete Genome	2004-02-10		1
GCF_000196175.1	ASM19617v1	Bdellovibrio bacteriovorus HD100		HD100					GCF_000196175.1-RS_2024_12_11	Complete Genome	2004-02-10		1
GCA_022814725.1	ASM2281472v1	Bdellovibrio reynosensis		LBG001					NCBI Prokaryotic Genome Annotation Pipeline (PGAP)	Complete Genome	2022-04-04		1
GCF_022814725.1	ASM2281472v1	Bdellovibrio reynosensis		LBG001					GCF_022814725.1-RS_2024_12_11	Complete Genome	2022-04-04		1
GCA_029531655.1	ASM2953165v1	Bdellovibrio svalbardensis		PAP01					NCBI Prokaryotic Genome Annotation Pipeline (PGAP)	Contig	2023-03-31	JANRMI01	10
GCF_029531655.1	ASM2953165v1	Bdellovibrio svalbardensis		PAP01					GCF_029531655.1-RS_2024_12_09	Contig	2023-03-31	JANRMI01	10
GCA_041900585.1	ASM4190058v1	Bdellovibrio bacteriovorus		Bd3					NCBI Prokaryotic Genome Annotation Pipeline (PGAP)	Complete Genome	2024-09-11		1
GCF_041900585.1	ASM4190058v1	Bdellovibrio bacteriovorus		Bd3					GCF_041900585.1-RS_2024_09_12	Complete Genome	2024-09-12		1
GCA_041887405.1	ASM4188740v1	Bdellovibrio bacteriovorus		Bd10					NCBI Prokaryotic Genome Annotation Pipeline (PGAP)	Complete Genome	2024-09-09		1
GCF_041887405.1	ASM4188740v1	Bdellovibrio bacteriovorus		Bd10					GCF_041887405.1-RS_2024_09_11	Complete Genome	2024-09-11		1
GCA_041888745.1	ASM4188874v1	Bdellovibrio bacteriovorus		HK2					NCBI Prokaryotic Genome Annotation Pipeline (PGAP)	Complete Genome	2024-09-09		1
GCF_041888745.1	ASM4188874v1	Bdellovibrio bacteriovorus		HK2					GCF_041888745.1-RS_2024_09_11	Complete Genome	2024-09-11		1
GCA_037076595.1	ASM3707659v1	Bdellovibrio bacteriovorus		109J					Annotation submitted by Kurume University School of Medicine	Complete Genome	2023-12-29		1
GCF_037076595.1	ASM3707659v1	Bdellovibrio bacteriovorus		109J					GCF_037076595.1-RS_2025_04_14	Complete Genome	2024-04-05		1
GCA_000691605.1	ASM69160v1	Bdellovibrio bacteriovorus		109J					NCBI Prokaryotic Genome Annotation Pipeline (PGAP)	Complete Genome	2014-05-15		1
GCF_000691605.1	ASM69160v1	Bdellovibrio bacteriovorus		109J					GCF_000691605.1-RS_2025_04_01	Complete Genome	2014-05-15		1
GCA_041888765.1	ASM4188876v1	Bdellovibrio bacteriovorus		Bd13					NCBI Prokaryotic Genome Annotation Pipeline (PGAP)	Complete Genome	2024-09-09		1
GCF_041888765.1	ASM4188876v1	Bdellovibrio bacteriovorus		Bd13					GCF_041888765.1-RS_2024_09_11	Complete Genome	2024-09-11		1
GCA_041888015.1	ASM4188801v1	Bdellovibrio bacteriovorus		Bd5					NCBI Prokaryotic Genome Annotation Pipeline (PGAP)	Complete Genome	2024-09-09		1
GCF_041888015.1	ASM4188801v1	Bdellovibrio bacteriovorus		Bd5					GCF_041888015.1-RS_2024_09_11	Complete Genome	2024-09-11		1
GCA_002208115.1	ASM220811v1	Bdellovibrio bacteriovorus		SSB218315					NCBI Prokaryotic Genome Annotation Pipeline (PGAP)	Complete Genome	2017-06-26		1
GCF_002208115.1	ASM220811v1	Bdellovibrio bacteriovorus		SSB218315					GCF_002208115.1-RS_2025_08_25	Complete Genome	2017-06-26		1
GCA_041888755.1	ASM4188875v1	Bdellovibrio bacteriovorus		s4					NCBI Prokaryotic Genome Annotation Pipeline (PGAP)	Complete Genome	2024-09-09		1
GCF_041888755.1	ASM4188875v1	Bdellovibrio bacteriovorus		s4					GCF_041888755.1-RS_2024_09_11	Complete Genome	2024-09-11		1
GCA_041886815.1	ASM4188681v1	Bdellovibrio bacteriovorus		Bd4					NCBI Prokaryotic Genome Annotation Pipeline (PGAP)	Complete Genome	2024-09-09		1
GCF_041886815.1	ASM4188681v1	Bdellovibrio bacteriovorus		Bd4					GCF_041886815.1-RS_2024_09_11	Complete Genome	2024-09-11		1
GCA_041888735.1	ASM4188873v1	Bdellovibrio bacteriovorus		Bd19					NCBI Prokaryotic Genome Annotation Pipeline (PGAP)	Complete Genome	2024-09-09		1
GCF_041888735.1	ASM4188873v1	Bdellovibrio bacteriovorus		Bd19					GCF_041888735.1-RS_2024_09_11	Complete Genome	2024-09-11		1
GCA_025558485.1	ASM2555848v1	Bdellovibrio bacteriovorus		kdesi					NCBI Prokaryotic Genome Annotation Pipeline (PGAP)	Complete Genome	2022-10-04		1
GCF_025558485.1	ASM2555848v1	Bdellovibrio bacteriovorus		kdesi					GCF_025558485.1-RS_2025_01_07	Complete Genome	2022-10-04		1
GCA_000317895.1	ASM31789v1	Bdellovibrio bacteriovorus str. Tiberius		Tiberius					Annotation submitted by University of Nottingham	Complete Genome	2012-11-28		1
GCF_000317895.1	ASM31789v1	Bdellovibrio bacteriovorus str. Tiberius		Tiberius					GCF_000317895.1-RS_2025_08_25	Complete Genome	2012-11-28		1
GCA_047302465.1	ASM4730246v1	Bdellovibrio sp. HCB337		HCB337					NCBI Prokaryotic Genome Annotation Pipeline (PGAP)	Complete Genome	2025-01-29		1
GCF_047302465.1	ASM4730246v1	Bdellovibrio sp. HCB337		HCB337					GCF_047302465.1-RS_2025_01_29	Complete Genome	2025-01-30		1
GCA_047323225.1	ASM4732322v1	Bdellovibrio sp. HCB-110		HCB-110					NCBI Prokaryotic Genome Annotation Pipeline (PGAP)	Complete Genome	2025-01-30		1
GCF_047323225.1	ASM4732322v1	Bdellovibrio sp. HCB-110		HCB-110					GCF_047323225.1-RS_2025_01_31	Complete Genome	2025-01-31		1
GCA_006874645.1	ASM687464v1	Bdellovibrio sp. ZAP7		ZAP7					NCBI Prokaryotic Genome Annotation Pipeline (PGAP)	Complete Genome	2019-07-11		1
GCF_006874645.1	ASM687464v1	Bdellovibrio sp. ZAP7		ZAP7					GCF_006874645.1-RS_2024_08_24	Complete Genome	2019-07-11		1
GCA_006874625.1	ASM687462v1	Bdellovibrio sp. NC01		NC01					NCBI Prokaryotic Genome Annotation Pipeline (PGAP)	Complete Genome	2019-07-11		1
GCF_006874625.1	ASM687462v1	Bdellovibrio sp. NC01		NC01					GCF_006874625.1-RS_2024_08_24	Complete Genome	2019-07-11		1
GCA_013752535.1	ASM1375253v1	Bdellovibrio sp. KM01		KM01					NCBI Prokaryotic Genome Annotation Pipeline (PGAP)	Complete Genome	2020-07-27		1
GCF_013752535.1	ASM1375253v1	Bdellovibrio sp. KM01		KM01					GCF_013752535.1-RS_2024_08_15	Complete Genome	2020-07-27		1
GCA_047302455.1	ASM4730245v1	Bdellovibrio sp. HCB185ZH		HCB185ZH					NCBI Prokaryotic Genome Annotation Pipeline (PGAP)	Complete Genome	2025-01-29		1
GCF_047302455.1	ASM4730245v1	Bdellovibrio sp. HCB185ZH		HCB185ZH					GCF_047302455.1-RS_2025_01_29	Complete Genome	2025-01-30		1
GCA_047344985.1	ASM4734498v1	Bdellovibrio sp. HCB-162		HCB-162					NCBI Prokaryotic Genome Annotation Pipeline (PGAP)	Complete Genome	2025-02-02		1
GCF_047344985.1	ASM4734498v1	Bdellovibrio sp. HCB-162		HCB-162					GCF_047344985.1-RS_2025_02_03	Complete Genome	2025-02-04		1
GCA_047306065.1	ASM4730606v1	Bdellovibrio sp. HCB209		HCB209					NCBI Prokaryotic Genome Annotation Pipeline (PGAP)	Complete Genome	2025-01-29		1
GCF_047306065.1	ASM4730606v1	Bdellovibrio sp. HCB209		HCB209					GCF_047306065.1-RS_2025_01_31	Complete Genome	2025-01-31		1
GCA_047305925.1	ASM4730592v1	Bdellovibrio sp. HCB290		HCB290					NCBI Prokaryotic Genome Annotation Pipeline (PGAP)	Complete Genome	2025-01-29		1
GCF_047305925.1	ASM4730592v1	Bdellovibrio sp. HCB290		HCB290					GCF_047305925.1-RS_2025_01_31	Complete Genome	2025-01-31		1
GCA_047305915.1	ASM4730591v1	Bdellovibrio sp. HCB117		HCB117					NCBI Prokaryotic Genome Annotation Pipeline (PGAP)	Complete Genome	2025-01-29		1
GCF_047305915.1	ASM4730591v1	Bdellovibrio sp. HCB117		HCB117					GCF_047305915.1-RS_2025_01_31	Complete Genome	2025-01-31		1
GCA_047306075.1	ASM4730607v1	Bdellovibrio sp. HCB274		HCB274					NCBI Prokaryotic Genome Annotation Pipeline (PGAP)	Complete Genome	2025-01-29		1
GCF_047306075.1	ASM4730607v1	Bdellovibrio sp. HCB274		HCB274					GCF_047306075.1-RS_2025_01_31	Complete Genome	2025-01-31		1
GCA_002209355.2	ASM220935v2	Bdellovibrio sp. SKB1291214		SKB1291214					NCBI Prokaryotic Genome Annotation Pipeline (PGAP)	Complete Genome	2022-11-14		1
GCF_002209355.2	ASM220935v2	Bdellovibrio sp. SKB1291214		SKB1291214					GCF_002209355.2-RS_2025_02_19	Complete Genome	2022-11-14		1
GCA_047305935.1	ASM4730593v1	Bdellovibrio sp. HCB288		HCB288					NCBI Prokaryotic Genome Annotation Pipeline (PGAP)	Complete Genome	2025-01-29		1
GCF_047305935.1	ASM4730593v1	Bdellovibrio sp. HCB288		HCB288					GCF_047305935.1-RS_2025_01_31	Complete Genome	2025-01-31		1
GCA_030169785.1	ASM3016978v1	Bdellovibrio sp. 22V		22V					NCBI Prokaryotic Genome Annotation Pipeline (PGAP)	Complete Genome	2023-06-05		1
GCF_030169785.1	ASM3016978v1	Bdellovibrio sp. 22V		22V					GCF_030169785.1-RS_2024_06_20	Complete Genome	2023-06-05		1
GCA_040746155.1	Bba-HD100-Sm	Bdellovibrio bacteriovorus		HD100-Sm					NCBI Prokaryotic Genome Annotation Pipeline (PGAP)	Chromosome	2024-07-17		1
GCF_040746155.1	Bba-HD100-Sm	Bdellovibrio bacteriovorus		HD100-Sm					GCF_040746155.1-RS_2024_07_18	Chromosome	2024-07-18		1
GCA_040746195.1	ASM4074619v1	Bdellovibrio bacteriovorus		MHI179					NCBI Prokaryotic Genome Annotation Pipeline (PGAP)	Chromosome	2024-07-17		1
GCF_040746195.1	ASM4074619v1	Bdellovibrio bacteriovorus		MHI179					GCF_040746195.1-RS_2024_07_18	Chromosome	2024-07-18		1
GCA_040746265.1	ASM4074626v1	Bdellovibrio bacteriovorus		MHI167					NCBI Prokaryotic Genome Annotation Pipeline (PGAP)	Chromosome	2024-07-17		1
GCF_040746265.1	ASM4074626v1	Bdellovibrio bacteriovorus		MHI167					GCF_040746265.1-RS_2024_07_18	Chromosome	2024-07-18		1
GCA_040746365.1	ASM4074636v1	Bdellovibrio bacteriovorus		MHI153					NCBI Prokaryotic Genome Annotation Pipeline (PGAP)	Chromosome	2024-07-17		1
GCF_040746365.1	ASM4074636v1	Bdellovibrio bacteriovorus		MHI153					GCF_040746365.1-RS_2024_07_18	Chromosome	2024-07-18		1
GCA_040746335.1	ASM4074633v1	Bdellovibrio bacteriovorus		MHI154					NCBI Prokaryotic Genome Annotation Pipeline (PGAP)	Chromosome	2024-07-17		1
GCF_040746335.1	ASM4074633v1	Bdellovibrio bacteriovorus		MHI154					GCF_040746335.1-RS_2024_07_18	Chromosome	2024-07-18		1
GCA_040746175.1	ASM4074617v1	Bdellovibrio bacteriovorus		MHI353					NCBI Prokaryotic Genome Annotation Pipeline (PGAP)	Chromosome	2024-07-17		1
GCF_040746175.1	ASM4074617v1	Bdellovibrio bacteriovorus		MHI353					GCF_040746175.1-RS_2024_07_18	Chromosome	2024-07-18		1
GCA_040746165.1	ASM4074616v1	Bdellovibrio bacteriovorus		MHI39					NCBI Prokaryotic Genome Annotation Pipeline (PGAP)	Chromosome	2024-07-17		1
GCF_040746165.1	ASM4074616v1	Bdellovibrio bacteriovorus		MHI39					GCF_040746165.1-RS_2024_07_18	Chromosome	2024-07-18		1
GCA_040746185.1	ASM4074618v1	Bdellovibrio bacteriovorus		MHI182					NCBI Prokaryotic Genome Annotation Pipeline (PGAP)	Chromosome	2024-07-17		1
GCF_040746185.1	ASM4074618v1	Bdellovibrio bacteriovorus		MHI182					GCF_040746185.1-RS_2024_07_18	Chromosome	2024-07-18		1
GCA_048065355.1	ASM4806535v1	Bdellovibrio bacteriovorus		AS3					NCBI Prokaryotic Genome Annotation Pipeline (PGAP)	Contig	2025-02-25	JBLUNS01	3
GCF_048065355.1	ASM4806535v1	Bdellovibrio bacteriovorus		AS3					GCF_048065355.1-RS_2025_02_26	Contig	2025-02-25	JBLUNS01	3
GCA_050312355.1	ASM5031235v1	Bdellovibrio bacteriovorus		LR-3					NCBI Prokaryotic Genome Annotation Pipeline (PGAP)	Contig	2025-05-10	JBNOXV01	11
GCF_050312355.1	ASM5031235v1	Bdellovibrio bacteriovorus		LR-3					GCF_050312355.1-RS_2025_05_12	Contig	2025-05-10	JBNOXV01	11
GCA_048286055.1	ASM4828605v1	Bdellovibrio bacteriovorus		YOA38					NCBI Prokaryotic Genome Annotation Pipeline (PGAP)	Contig	2025-03-02	JBLVRU01	12
GCF_048286055.1	ASM4828605v1	Bdellovibrio bacteriovorus		YOA38					GCF_048286055.1-RS_2025_03_03	Contig	2025-03-02	JBLVRU01	12
GCA_048286975.1	ASM4828697v1	Bdellovibrio bacteriovorus		YOA24					NCBI Prokaryotic Genome Annotation Pipeline (PGAP)	Contig	2025-03-02	JBLVRT01	10
GCF_048286975.1	ASM4828697v1	Bdellovibrio bacteriovorus		YOA24					GCF_048286975.1-RS_2025_03_03	Contig	2025-03-02	JBLVRT01	10
GCA_001592735.1	ASM159273v1	Bdellovibrio bacteriovorus		R0					NCBI Prokaryotic Genome Annotation Pipeline (PGAP)	Scaffold	2016-03-15	LUKE01	9
GCF_001592735.1	ASM159273v1	Bdellovibrio bacteriovorus		R0					GCF_001592735.1-RS_2025_07_23	Scaffold	2016-03-15	LUKE01	9
GCA_001592745.1	ASM159274v1	Bdellovibrio bacteriovorus		EC13					NCBI Prokaryotic Genome Annotation Pipeline (PGAP)	Scaffold	2016-03-15	LUKD01	12
GCF_001592745.1	ASM159274v1	Bdellovibrio bacteriovorus		EC13					GCF_001592745.1-RS_2025_07_24	Scaffold	2016-03-15	LUKD01	12
GCA_001592755.1	ASM159275v1	Bdellovibrio bacteriovorus		BER2					NCBI Prokaryotic Genome Annotation Pipeline (PGAP)	Scaffold	2016-03-15	LUKF01	20
GCF_001592755.1	ASM159275v1	Bdellovibrio bacteriovorus		BER2					GCF_001592755.1-RS_2025_07_24	Scaffold	2016-03-15	LUKF01	20
GCA_037996825.1	ASM3799682v1	Bdellovibrio sp. BCCA		BCCA					NCBI Prokaryotic Genome Annotation Pipeline (PGAP)	Contig	2024-04-06	JBBNAC01	2
GCF_037996825.1	ASM3799682v1	Bdellovibrio sp. BCCA		BCCA					GCF_037996825.1-RS_2025_09_14	Contig	2024-04-06	JBBNAC01	2
GCA_047345725.1	ASM4734572v1	Bdellovibrio sp. HCB2-146		HCB2-146					NCBI Prokaryotic Genome Annotation Pipeline (PGAP)	Contig	2025-02-02	JBLEQP01	4
GCF_047345725.1	ASM4734572v1	Bdellovibrio sp. HCB2-146		HCB2-146					GCF_047345725.1-RS_2025_02_03	Contig	2025-02-02	JBLEQP01	4
GCA_037996765.1	ASM3799676v1	Bdellovibrio sp. GT3		GT3					NCBI Prokaryotic Genome Annotation Pipeline (PGAP)	Contig	2024-04-06	JBBNAD01	6
GCF_037996765.1	ASM3799676v1	Bdellovibrio sp. GT3		GT3					GCF_037996765.1-RS_2025_09_14	Contig	2024-04-06	JBBNAD01	6
GCA_041888585.1	ASM4188858v1	Bdellovibrio bacteriovorus		Bd16					NCBI Prokaryotic Genome Annotation Pipeline (PGAP)	Complete Genome	2024-09-09		1
GCF_041888585.1	ASM4188858v1	Bdellovibrio bacteriovorus		Bd16					GCF_041888585.1-RS_2024_09_11	Complete Genome	2024-09-15		1
GCA_000525675.1	ASM52567v1	Bdellovibrio bacteriovorus W		W					Annotation submitted by University of Oklahoma Health Sciences center	Complete Genome	2014-02-03		1
GCF_000525675.1	ASM52567v1	Bdellovibrio bacteriovorus W		W					NCBI Prokaryotic Genome Annotation Pipeline (PGAP)	Complete Genome	2014-02-03		1
GCA_004011035.1	ASM401103v1	Bdellovibrio sp. qaytius					qaytius		NCBI Prokaryotic Genome Annotation Pipeline (PGAP)	Complete Genome	2019-01-10		1
GCA_036676525.1	ASM3667652v1	Bdellovibrio bacteriovorus					LC027			Contig	2024-02-16	JAKFCS01	38
GCA_050257475.1	ASM5025747v1	Bdellovibrio bacteriovorus					MAG270		NCBI Prokaryotic Genome Annotation Pipeline (PGAP)	Contig	2025-05-07	JBLMWY01	495
GCA_036676395.1	ASM3667639v1	Bdellovibrio sp.					LC033			Contig	2024-02-16	JAKFCY01	14
GCA_036677065.1	ASM3667706v1	Bdellovibrio sp.					LC001			Contig	2024-02-16	JAKFBS01	11
GCA_002381805.1	ASM238180v1	Bdellovibrio sp. UBA4095					UBA4095			Scaffold	2017-09-27	DFXZ01	14
GCA_966211455.1	SRR18156191_binner23_Refined_23	uncultured Bdellovibrio sp.					SRR18156191_binner23_Refined_23			Contig	2025-08-22	CBIHNI01	26
GCA_043760925.1	ASM4376092v1	Bdellovibrio sp.					GL102_UP_metabinner_1			Contig	2024-10-24	JAYUOK01	101
GCA_000786105.1	ASM78610v1	Bdellovibrio sp. ArHS							NCBI Prokaryotic Genome Annotation Pipeline (PGAP)	Contig	2014-11-21	JTEV01	47
GCF_000786105.1	ASM78610v1	Bdellovibrio sp. ArHS							GCF_000786105.1-RS_2024_07_13	Contig	2014-11-21	JTEV01	47
GCA_945878405.1	MsE-30jul19-49	Bdellovibrio sp. ZAP7					MsE-30jul19-49			Contig	2022-09-10	CAMCTJ01	24
GCA_966211795.1	SRR18156208_concoct_28	uncultured Bdellovibrio sp.					SRR18156208_concoct_28			Contig	2025-08-22	CBIHNW01	56
GCA_031428275.1	ASM3142827v1	Bdellovibrio sp.					VAR_83_metabat_497			Contig	2023-09-12	JANPPC01	50
GCA_016187935.1	ASM1618793v1	Bdellovibrio sp.					NC_groundwater_449_Ag_S-0.1um_43_11		NCBI Prokaryotic Genome Annotation Pipeline (PGAP)	Scaffold	2020-12-21	JACPIU01	48
GCA_014376435.1	ASM1437643v1	Bdellovibrio sp.					LF-bin-57		NCBI Prokaryotic Genome Annotation Pipeline (PGAP)	Contig	2020-09-01	JACMRL01	42
GCA_047637665.1	ASM4763766v1	Bdellovibrio sp.					FCR1252_Bin.15_exc			Contig	2025-02-11	JBLJBT01	44
GCF_047637665.1	ASM4763766v1	Bdellovibrio sp.					FCR1252_Bin.15_exc		GCF_047637665.1-RS_2025_02_12	Contig	2025-02-11	JBLJBT01	44
GCA_027312265.1	ASM2731226v1	Bdellovibrio sp.					clean301			Scaffold	2022-12-27	DAICXI01	62
GCA_963932905.1	ERR3589585_binner123_56	uncultured Bdellovibrio sp.					ERR3589585_binner123_56			Contig	2024-02-09	CAWVRN01	58
GCA_964431515.1	SRP220891_co1_346	uncultured Bdellovibrio sp.					SRP220891_co1_346			Scaffold	2025-01-12	CAYSKF01	61
GCA_945874535.1	MsE-30jul19-120	Bdellovibrio sp. ZAP7					MsE-30jul19-120			Contig	2022-09-10	CAMCGZ01	39
GCA_039594295.1	ASM3959429v1	Bdellovibrio sp.					SMAGNO106			Contig	2024-05-09	JBCNNR01	61
GCA_036384735.1	ASM3638473v1	Bdellovibrio sp.					SMAG_U3081		NCBI Prokaryotic Genome Annotation Pipeline (PGAP)	Contig	2024-02-05	DASVLT01	73
GCF_036384735.1	ASM3638473v1	Bdellovibrio sp.					SMAG_U3081		GCF_036384735.1-RS_2025_04_07	Contig	2024-02-05	DASVLT01	73
GCA_043747435.1	ASM4374743v1	Bdellovibrio sp.					GFS_4323			Contig	2024-10-24	JAYTPD01	68
GCA_945900755.1	MsH-30jul19-160	Bdellovibrio sp. ZAP7					MsH-30jul19-160			Contig	2022-09-10	CAMDKS01	65
GCA_002786715.1	ASM278671v1	Bdellovibrio sp. CG22_combo_CG10-13_8_21_14_all_39_27					CG22_combo_CG10-13_8_21_14_all_39_27		NCBI Prokaryotic Genome Annotation Pipeline (PGAP)	Scaffold	2017-11-14	PCTW01	97
GCA_945878045.1	LE-05nov19-142	Bdellovibrio sp. ZAP7					LE-05nov19-142			Scaffold	2022-09-10	CAMCSU01	71
GCA_002786895.1	ASM278689v1	Bdellovibrio sp. CG12_big_fil_rev_8_21_14_0_65_39_13					CG12_big_fil_rev_8_21_14_0_65_39_13		NCBI Prokaryotic Genome Annotation Pipeline (PGAP)	Scaffold	2017-11-14	PCUX01	122
GCA_945903985.1	TH-11nov19-91	Bdellovibrio sp. ZAP7					TH-11nov19-91			Contig	2022-09-10	CAMDPF01	80
GCA_002787595.1	ASM278759v1	Bdellovibrio sp. CG11_big_fil_rev_8_21_14_0_20_39_38					CG11_big_fil_rev_8_21_14_0_20_39_38		NCBI Prokaryotic Genome Annotation Pipeline (PGAP)	Scaffold	2017-11-14	PCXI01	95
GCA_039810385.1	ASM3981038v1	Bdellovibrio sp.					AS-MESO-OLR.67			Contig	2024-05-24	JBDHWV01	144
GCF_039810385.1	ASM3981038v1	Bdellovibrio sp.					AS-MESO-OLR.67		GCF_039810385.1-RS_2024_05_26	Contig	2024-05-24	JBDHWV01	144
GCA_025359945.1	ASM2535994v1	Bdellovibrio sp.					336R_metabinner_40			Contig	2022-09-21	JANYDD01	106
GCA_002256935.1	ASM225693v1	Bdellovibrio sp. 28-41-41					28-41-41		NCBI Prokaryotic Genome Annotation Pipeline (PGAP)	Scaffold	2017-08-16	NCGL01	153
GCA_020722895.1	ASM2072289v1	Bdellovibrio sp.					SulCav_AS07-7_34_26			Scaffold	2021-11-02	DYJW01	164
GCA_020725805.1	ASM2072580v1	Bdellovibrio sp.					Tomsk_43_40			Contig	2021-11-02	DYEF01	115
GCA_964490895.1	binchicken_co203_640	uncultured Bdellovibrio sp.					binchicken_co203_640			Contig	2025-01-10	CAZBEI01	125
GCA_016185105.1	ASM1618510v1	Bdellovibrio sp.					NC_groundwater_593_Pr5_B-0.1um_47_8		NCBI Prokaryotic Genome Annotation Pipeline (PGAP)	Scaffold	2020-12-21	JACPOE01	97
GCA_046318155.1	ASM4631815v1	Bdellovibrio sp.					samp_2047_metabat2_884		NCBI Prokaryotic Genome Annotation Pipeline (PGAP)	Contig	2024-12-26	JBKCUU01	130
GCA_020720455.1	ASM2072045v1	Bdellovibrio sp.					SulCav_GS09_5_2_36_46			Scaffold	2021-11-02	DYOQ01	92
GCA_014376935.1	ASM1437693v1	Bdellovibrio sp.					LF-bin-439		NCBI Prokaryotic Genome Annotation Pipeline (PGAP)	Contig	2020-09-01	JACMQO01	192
GCA_043721535.1	ASM4372153v1	Bdellovibrio sp.					GFS_118			Contig	2024-10-24	JAYSQO01	147
GCA_964498705.1	SRP107338_co1_318	uncultured Bdellovibrio sp.					SRP107338_co1_318			Scaffold	2025-01-14	CAZCHT01	274
GCA_043731525.1	ASM4373152v1	Bdellovibrio sp.					GFS_2885			Contig	2024-10-24	JAYTJA01	287
GCA_022729855.1	ASM2272985v1	Bdellovibrio sp.					SulCav_PC08_66_38_37_2			Contig	2022-03-28	DZBG01	177
GCA_945900315.1	ZH-03apr19-91	Bdellovibrio sp. ZAP7					ZH-03apr19-91			Contig	2022-09-10	CAMDJI01	155
GCA_013360185.1	ASM1336018v1	Bdellovibrio sp.					MAG_58		NCBI Prokaryotic Genome Annotation Pipeline (PGAP)	Contig	2020-06-18	JABWCO01	227
GCA_964505225.1	SRP302895_co1_342	uncultured Bdellovibrio sp.					SRP302895_co1_342			Scaffold	2025-01-12	CAZDHC01	218
GCA_046070625.1	ASM4607062v1	Bdellovibrio sp.					samp_4452_concoct_254		NCBI Prokaryotic Genome Annotation Pipeline (PGAP)	Contig	2024-12-14	JBJTMR01	313
GCA_031428535.1	ASM3142853v1	Bdellovibrio sp.					VAR_83_metabat_302			Contig	2023-09-12	JANPPN01	250
GCA_964645745.1	SRP150892_co2_469	uncultured Bdellovibrio sp.					SRP150892_co2_469			Scaffold	2025-01-09	CAZXZW01	193
GCA_014378765.1	ASM1437876v1	Bdellovibrio sp.					LF-bin-127		NCBI Prokaryotic Genome Annotation Pipeline (PGAP)	Contig	2020-09-01	JACMNA01	186
GCA_020723205.1	ASM2072320v1	Bdellovibrio sp.					FI88_57_8			Scaffold	2021-11-02	DYJF01	85
GCA_043747495.1	ASM4374749v1	Bdellovibrio sp.					GFS_4302			Contig	2024-10-24	JAYTPA01	262
GCA_037968775.1	ASM3796877v1	Bdellovibrio sp.					metabat_bins.319			Contig	2024-04-04	JBBKWD01	277
GCA_964590635.1	binchicken_co185_152	uncultured Bdellovibrio sp.					binchicken_co185_152			Scaffold	2025-01-13	CAZPYX01	326
GCA_043762115.1	ASM4376211v1	Bdellovibrio sp.					GFS_971			Contig	2024-10-24	JAYUNB01	298
GCA_020720425.1	ASM2072042v1	Bdellovibrio sp.					SulCav_GS09_5_38_36			Scaffold	2021-11-02	DYOP01	203
GCA_043763005.1	ASM4376300v1	Bdellovibrio sp.					GFS_9469			Contig	2024-10-24	JAYUMC01	274
GCA_964569545.1	SRP286056_co3_447	uncultured Bdellovibrio sp.					SRP286056_co3_447			Scaffold	2025-01-12	CAZMVK01	282
GCA_022736255.1	ASM2273625v1	Bdellovibrio sp.					SulCav_PC08_66_38_78			Scaffold	2022-03-28	DZBH01	216
GCA_964359085.1	ERP119705_co15_479	uncultured Bdellovibrio sp.					ERP119705_co15_479			Scaffold	2025-01-12	CAYHRT01	356
GCA_043771495.1	ASM4377149v1	Bdellovibrio sp.					GL48_Down_metabinner_7			Contig	2024-10-24	JAYVHE01	336
GCA_945865865.1	TH-11nov19-265	Bdellovibrio sp. ZAP7					TH-11nov19-265			Contig	2022-09-09	CAMBEX01	233
GCA_019104905.1	ASM1910490v1	Bdellovibrio sp.					DR_7_2.37		NCBI Prokaryotic Genome Annotation Pipeline (PGAP)	Contig	2021-07-04	JAHRXB01	317
GCA_020719115.1	ASM2071911v1	Bdellovibrio sp.					SulCav_GS10_10_38_10			Scaffold	2021-11-02	DYQW01	269
GCA_020719065.1	ASM2071906v1	Bdellovibrio sp.					SulCav_GS10_10_2_36_19			Scaffold	2021-11-02	DYQX01	129
GCA_003176075.1	ASM317607v1	Bdellovibrio sp.					Amazon FNV 2010 18 1		NCBI Prokaryotic Genome Annotation Pipeline (PGAP)	Contig	2018-05-29	PSRN01	319
GCA_964543015.1	binchicken_co96_89	uncultured Bdellovibrio sp.					binchicken_co96_89			Scaffold	2025-01-10	CAZIWU01	261
GCA_024711265.1	ASM2471126v1	Bdellovibrio sp.					RX1_metabat.bin.37			Contig	2022-08-18	JANJTG01	552
GCA_043756765.1	ASM4375676v1	Bdellovibrio sp.					GL114_DN_metabinner_27_sub			Contig	2024-10-24	JAYUQO01	321
GCA_043740515.1	ASM4374051v1	Bdellovibrio sp.					GFS_6865			Contig	2024-10-24	JAYUCD01	351
GCA_966211485.1	SRR18156191_binner12_Refined_11	uncultured Bdellovibrio sp.					SRR18156191_binner12_Refined_11			Contig	2025-08-22	CBIHPB01	534
GCA_016213345.1	ASM1621334v1	Bdellovibrio sp.					NC_groundwater_1595_Pr3_B-0.1um_37_8		NCBI Prokaryotic Genome Annotation Pipeline (PGAP)	Contig	2020-12-21	JACRAO01	256
GCA_043759945.1	ASM4375994v1	Bdellovibrio sp.					GL109_DN_metabinner_3			Contig	2024-10-24	JAYUPS01	389
GCA_943331625.1	HRS-HS9-bin-29	Bdellovibrio sp. ZAP7					HRS-HS9-bin-29			Contig	2023-04-19	CALQMH01	225
GCA_002773975.1	ASM277397v1	Bdellovibrio sp. CG10_big_fil_rev_8_21_14_0_10_47_8					CG10_big_fil_rev_8_21_14_0_10_47_8		NCBI Prokaryotic Genome Annotation Pipeline (PGAP)	Scaffold	2017-11-14	PEZR01	193
GCA_043720575.1	ASM4372057v1	Bdellovibrio sp.					GFS_12198			Contig	2024-10-24	JAYSSL01	427
GCA_017745015.1	ASM1774501v1	Bdellovibrio sp.					BIN15		NCBI Prokaryotic Genome Annotation Pipeline (PGAP)	Scaffold	2021-04-04	JAGIAF01	505
GCA_003694355.1	ASM369435v1	Bdellovibrio sp.					J124		NCBI Prokaryotic Genome Annotation Pipeline (PGAP)	Contig	2018-10-29	RFKI01	325
GCA_043741885.1	ASM4374188v1	Bdellovibrio sp.					GFS_6366			Contig	2024-10-24	JAYTZS01	461
GCA_943330385.2	HRSG-E9-bin-23	Bdellovibrio sp. ZAP7					HRS-HS12-bin-116			Contig	2023-04-24	CALQHN02	256
GCA_964654965.1	SRP124364_co1_342	uncultured Bdellovibrio sp.					SRP124364_co1_342			Scaffold	2025-01-08	CAZZLF01	348
GCA_031429735.1	ASM3142973v1	Bdellovibrio sp.					VAR_79_metabat_328			Contig	2023-09-12	JANPAD01	569
GCA_039206745.1	ASM3920674v1	Bdellovibrio sp.					bin16__SEP_COME_DAS		NCBI Prokaryotic Genome Annotation Pipeline (PGAP)	Scaffold	2024-05-02	JBCECD01	473
GCA_043734685.1	ASM4373468v1	Bdellovibrio sp.					GFS_2134			Contig	2024-10-24	JAYTFC01	625
GCA_943333615.2	HRSG-H3-bin-125	Bdellovibrio sp. ZAP7					HRSG-H3-bin-125			Contig	2023-04-20	CALQTY02	218
GCA_020719765.1	ASM2071976v1	Bdellovibrio sp.					SulCav_GS09_5_3_37_45			Scaffold	2021-11-02	DYPT01	263
GCA_001724075.1	ASM172407v1	Bdellovibrio sp. SCN 50-8							NCBI Prokaryotic Genome Annotation Pipeline (PGAP)	Contig	2016-09-13	MEDP01	19
GCA_031408135.1	ASM3140813v1	Bdellovibrio sp.					SOY_63_concoct_152_sub			Contig	2023-09-12	JANOJH01	885
GCA_031421235.1	ASM3142123v1	Bdellovibrio sp.					VAR_43_metabat_203_sub			Contig	2023-09-12	JANOOI01	547
GCA_002789785.1	ASM278978v1	Bdellovibrio sp. CG_4_9_14_3_um_filter_39_7					CG_4_9_14_3_um_filter_39_7		NCBI Prokaryotic Genome Annotation Pipeline (PGAP)	Scaffold	2017-11-16	PFTX01	264
GCA_943324165.2	HRSG-E10-bin-77	Bdellovibrio sp. ZAP7					HRS-ES1-bin-470			Contig	2023-04-20	CALPKO02	335
GCA_043730875.1	ASM4373087v1	Bdellovibrio sp.					GFS_3035			Contig	2024-10-24	JAYTJU01	347
GCA_937871355.1	SRR5676438_bin.35_CONCOCT_v1.1_MAG	uncultured Bdellovibrio sp.					SRR5676438_bin.35_CONCOCT_v1.1_MAG			Contig	2023-01-10	CALMPX01	487
GCA_943329275.2	HRSG-E7-bin-49	Bdellovibrio sp. ZAP7					HRS-HL12-bin-41			Contig	2023-04-20	CALQDG02	308
GCA_043742165.1	ASM4374216v1	Bdellovibrio sp.					GFS_6197			Contig	2024-10-24	JAYTYX01	478
GCA_043745935.1	ASM4374593v1	Bdellovibrio sp.					GFS_4915			Contig	2024-10-24	JAYTRZ01	632
GCA_043755205.1	ASM4375520v1	Bdellovibrio sp.					GL12_DownB_concoct_31			Contig	2024-10-24	JAYUTM01	598
GCA_040377645.1	ASM4037764v1	Bdellovibrio sp.					Sample-106-S6-bin-114			Contig	2024-06-27	JBEIOJ01	731
GCA_043751435.1	ASM4375143v1	Bdellovibrio sp.					GL17_Down_metabinner_14			Contig	2024-10-24	JAYUZW01	554
GCA_036405335.1	ASM3640533v1	Bdellovibrio sp.					SMAG_U3694		NCBI Prokaryotic Genome Annotation Pipeline (PGAP)	Contig	2024-02-05	DASWXV01	556
GCA_037142035.1	ASM3714203v1	Bdellovibrio sp.					ELA166		NCBI Prokaryotic Genome Annotation Pipeline (PGAP)	Contig	2024-03-13	JBAXBL01	445
GCA_965650855.1	SRR14536361_concoct_45	uncultured Bdellovibrio sp.					SRR14536361_concoct_45			Contig	2025-07-31	CBFGQL01	870
GCA_964566855.1	SRP296810_co1_362	uncultured Bdellovibrio sp.					SRP296810_co1_362			Scaffold	2025-01-09	CAZMLL01	708
GCA_964404155.1	binchicken_co186_136	uncultured Bdellovibrio sp.					binchicken_co186_136			Scaffold	2025-01-09	CAYOJB01	735
GCA_964578665.1	SRP189682_co2_209	uncultured Bdellovibrio sp.					SRP189682_co2_209			Scaffold	2025-01-08	CAZOEI01	725
GCA_964649885.1	SRP278252_co1_310	uncultured Bdellovibrio sp.					SRP278252_co1_310			Scaffold	2025-01-09	CAZYQS01	723
GCA_965649555.1	SRR29743979_binner12_Refined_26	uncultured Bdellovibrio sp.					SRR29743979_binner12_Refined_26			Contig	2025-07-30	CBFGLK01	519
GCA_966211745.1	SRR18156202_concoct_43	uncultured Bdellovibrio sp.					SRR18156202_concoct_43			Contig	2025-08-22	CBIHPX01	784
GCA_035564235.1	ASM3556423v1	Bdellovibrio sp.					SMAG_U13042		NCBI Prokaryotic Genome Annotation Pipeline (PGAP)	Contig	2024-01-11	DATMUO01	1311
GCA_946220925.1	dx1JB8mxRm_bin.5.MAG	uncultured Bdellovibrio sp.					dx1JB8mxRm_bin.5.MAG			Contig	2022-09-12	CAMICR01	1154
GCA_937893295.1	SRR5576001_bin.125_CONCOCT_v1.1_MAG	uncultured Bdellovibrio sp.					SRR5576001_bin.125_CONCOCT_v1.1_MAG			Contig	2023-01-10	CALBHC01	1159
