# Supplementary material for: Genome assembly and functional predation analysis of novel Bdellovibrio isolates from human gut microbiota
Source: Front Microbiol. 2026 Feb 2;17:1752098. doi: 10.3389/fmicb.2026.1752098 (PMC12907353; doi:10.3389/fmicb.2026.1752098)
Supplement: Supplementary file 3 [file Table_3.xlsx]

## Sheet: Supplementary_Table_6
Replicas	Cepa	PFU	predator
Replicado1	7	0	HD100
Replicado1	7M	0	HD100
Replicado1	14	1	HD100
Replicado1	14M	7	HD100
Replicado1	28	0	HD100
Replicado1	28M	0	HD100
Replicado1	40	0	HD100
Replicado1	40M	0	HD100
Replicado1	PAO	1	HD100
Replicado1	PAOM	14	HD100
Replicado1	KPCR	26	HD100
Replicado1	KPCS	42	HD100
Replicado1	E.coli	18	HD100
Replicado1	P.putida	100	HD100
Replicado2	7	0	HD100
Replicado2	7M	0	HD100
Replicado2	14	0	HD100
Replicado2	14M	0	HD100
Replicado2	28	0	HD100
Replicado2	28M	100	HD100
Replicado2	40	2	HD100
Replicado2	40M	0	HD100
Replicado2	PAO	1	HD100
Replicado2	PAOM	0	HD100
Replicado2	KPCR	0	HD100
Replicado2	KPCS	0	HD100
Replicado2	E.coli	0	HD100
Replicado2	P.putida	100	HD100
Replicado3	7M	6	HD100
Replicado3	14	7	HD100
Replicado3	14M	9	HD100
Replicado3	P.putida	100	HD100
Replicado4	P.putida	100	HD100
Replicado5	7	0	HD100
Replicado5	7M	100	HD100
Replicado5	14	0	HD100
Replicado5	14M	0	HD100
Replicado5	28	100	HD100
Replicado5	28M	0	HD100
Replicado5	40	0	HD100
Replicado5	40M	0	HD100
Replicado5	PAO	0	HD100
Replicado5	PAOM	0	HD100
Replicado5	KPCR	0	HD100
Replicado5	KPCS	100	HD100
Replicado5	E.coli	0	HD100
Replicado5	P.putida	42	HD100
Replicado1	7	0	Pool1
Replicado1	7M	0	Pool1
Replicado1	14	0	Pool1
Replicado1	14M	0	Pool1
Replicado1	28	0	Pool1
Replicado1	28M	0	Pool1
Replicado1	40	1	Pool1
Replicado1	40M	0	Pool1
Replicado1	PAO	0	Pool1
Replicado1	PAOM	176	Pool1
Replicado1	KPCR	0	Pool1
Replicado1	KPCS	0	Pool1
Replicado1	E.coli	0	Pool1
Replicado1	P.putida	0	Pool1
Replicado2	7	0	Pool1
Replicado2	7M	0	Pool1
Replicado2	14	0	Pool1
Replicado2	14M	0	Pool1
Replicado2	28	0	Pool1
Replicado2	28M	0	Pool1
Replicado2	40	100	Pool1
Replicado2	40M	100	Pool1
Replicado2	PAO	100	Pool1
Replicado2	PAOM	0	Pool1
Replicado2	KPCR	0	Pool1
Replicado2	KPCS	0	Pool1
Replicado2	E.coli	0	Pool1
Replicado2	P.putida	0	Pool1
Replicado3	7	0	Pool1
Replicado3	7M	100	Pool1
Replicado3	14	0	Pool1
Replicado3	14M	100	Pool1
Replicado3	28	100	Pool1
Replicado3	28M	0	Pool1
Replicado3	40	0	Pool1
Replicado3	40M	0	Pool1
Replicado3	PAO	0	Pool1
Replicado3	PAOM	0	Pool1
Replicado3	KPCR	0	Pool1
Replicado3	KPCS	0	Pool1
Replicado3	E.coli	0	Pool1
Replicado3	P.putida	13	Pool1
Replicado4	7	0	Pool1
Replicado4	7M	40	Pool1
Replicado4	14	0	Pool1
Replicado4	14M	9	Pool1
Replicado4	28	0	Pool1
Replicado4	28M	0	Pool1
Replicado4	40	4	Pool1
Replicado4	40M	0	Pool1
Replicado4	PAO	0	Pool1
Replicado4	PAOM	0	Pool1
Replicado4	KPCR	0	Pool1
Replicado4	KPCS	0	Pool1
Replicado4	E.coli	0	Pool1
Replicado4	P.putida	1	Pool1
Replicado1	7	0	Pool2
Replicado1	7M	0	Pool2
Replicado1	14	100	Pool2
Replicado1	14M	100	Pool2
Replicado1	28	0	Pool2
Replicado1	28M	0	Pool2
Replicado1	40	0	Pool2
Replicado1	40M	0	Pool2
Replicado1	PAO	1	Pool2
Replicado1	PAOM	0	Pool2
Replicado1	KPCR	0	Pool2
Replicado1	KPCS	0	Pool2
Replicado1	E.coli	0	Pool2
Replicado1	P.putida	440	Pool2
Replicado2	7	0	Pool2
Replicado2	7M	5	Pool2
Replicado2	14	3	Pool2
Replicado2	14M	14	Pool2
Replicado2	28	0	Pool2
Replicado2	28M	0	Pool2
Replicado2	40	0	Pool2
Replicado2	40M	0	Pool2
Replicado2	PAO	0	Pool2
Replicado2	PAOM	0	Pool2
Replicado2	KPCR	0	Pool2
Replicado2	KPCS	0	Pool2
Replicado2	E.coli	0	Pool2
Replicado2	P.putida	12	Pool2
Replicado4	7	0	Pool2
Replicado4	7M	0	Pool2
Replicado4	14	0	Pool2
Replicado4	14M	0	Pool2
Replicado4	28	0	Pool2
Replicado4	28M	0	Pool2
Replicado4	40	0	Pool2
Replicado4	40M	0	Pool2
Replicado4	PAO	0	Pool2
Replicado4	PAOM	0	Pool2
Replicado4	KPCR	0	Pool2
Replicado4	KPCS	0	Pool2
Replicado4	E.coli	0	Pool2
Replicado4	P.putida	100	Pool2
