# Supplementary material for: Genome assembly and functional predation analysis of novel Bdellovibrio isolates from human gut microbiota
Source: Front Microbiol. 2026 Feb 2;17:1752098. doi: 10.3389/fmicb.2026.1752098 (PMC12907353; doi:10.3389/fmicb.2026.1752098)
Supplement: Supplementary file 4 [file Table_4.xlsx]

## Sheet: Hoja1
Gen	Descripción/Función	Reference	BD_H1 Contig_1 (Max/Total Score, Cover, Ident)	BD_H2 Contig_2 (Max/Total Score, Cover, Ident)
bd0108	Fibrillar MAT adhesin implicated in prey recognition; trimerization and transient binding	Caulton et al., 2024	566/566, 100%, 100.00	566/566, 100%, 100.00
bd0330	MAT fibrillar adhesin for anchoring to multiple prey	Caulton et al., 2024	931/931, 100%, 100.00	931/931, 100%, 100.00
bd0354	MAT fibrillar adhesin contributing to prey range	Caulton et al., 2024	255/255, 100%, 100.00	255/255, 100%, 100.00
bd0451	MAT adhesin associated with recognition of surface sugars	Caulton et al., 2024	1308/1308, 100%, 100.00	1308/1308, 100%, 100.00
bd0597	MAT adhesin involved in initial adhesion	Caulton et al., 2024	1362/1362, 100%, 99.87	1362/1362, 100%, 99.87
bd0820	MAT adhesin targeting a diverse set of epitopes	Caulton et al., 2024	2145/2145, 100%, 100.00	2145/2145, 100%, 100.00
bd0875	MIDAS-motif adhesin required for invasion; loss permits “killing without invasion”	Tyson et al., 2024	2100/2100, 100%, 100.00	2100/2100, 100%, 100.00
bd0972	Complementary MAT adhesin expanding prey spectrum	Caulton et al., 2024	2089/2089, 100%, 100.00	2089/2089, 100%, 100.00
bd1289	MAT adhesin for binding to multiple prey	Caulton et al., 2024	638/638, 100%, 100.00	638/638, 100%, 100.00
bd1461	Putative MAT adhesin	Caulton et al., 2024	1823/1823, 100%, 100.00	1823/1823, 100%, 100.00
bd1707	Putative MAT adhesin	Caulton et al., 2024	1086/1086, 100%, 100.00	1086/1086, 100%, 100.00
